# Supplementary material for: miRNA- and Cell Line-Specific Constraints on Precursor miRNA Processing of Stably Transfected Pancreatic Cancer and Other Mammalian Cells
Source: Int J Mol Sci. 2024 May 23;25(11):5666. doi: 10.3390/ijms25115666 (PMC11172344; doi:10.3390/ijms25115666)
Supplement: Supplementary file 1 [file ijms-25-05666-s001.zip]

Archive with 1 entries (1 files):
- ijms-2981386-supplementary.pdf
